# Supplementary material for: Urban form datasets of 194 cities delineated based on the contiguous urban fabric for 1990 and 2015
Source: Data Brief. 2020 Oct 6;33:106369. doi: 10.1016/j.dib.2020.106369 (PMC7569292; doi:10.1016/j.dib.2020.106369)
Supplement: Supplementary file 1 [file mmc1.zip]

Archive with 398 entries (397 files):
- Supplementary/Cities_centroids.cpg
- Supplementary/Cities_centroids.dbf
- Supplementary/Cities_centroids.prj
- Supplementary/Cities_centroids.sbn
- Supplementary/Cities_centroids.sbx
- Supplementary/Cities_centroids.shp
- Supplementary/Cities_centroids.shp.xml
- Supplementary/Cities_centroids.shx
- Supplementary/Landcover/
- Supplementary/Landcover/Accra_1990.tif
- Supplementary/Landcover/Accra_2015.tif
- Supplementary/Landcover/Addis_Ababa_1990.tif
- Supplementary/Landcover/Addis_Ababa_2015.tif
- Supplementary/Landcover/Ahmedabad_1990.tif
- Supplementary/Landcover/Ahmedabad_2015.tif
- Supplementary/Landcover/Ahvaz_1990.tif
- Supplementary/Landcover/Ahvaz_2015.tif
- Supplementary/Landcover/Alexandria_1990.tif
- Supplementary/Landcover/Alexandria_2015.tif
- Supplementary/Landcover/Algiers_1990.tif
- Supplementary/Landcover/Algiers_2015.tif
- Supplementary/Landcover/Anqing_Anhui_1990.tif
- Supplementary/Landcover/Anqing_Anhui_2015.tif
- Supplementary/Landcover/Antwerp_1990.tif
- Supplementary/Landcover/Antwerp_2015.tif
- Supplementary/Landcover/Arusha_1990.tif
- Supplementary/Landcover/Arusha_2015.tif
- Supplementary/Landcover/Astrakhan_1990.tif
- Supplementary/Landcover/Astrakhan_2015.tif
- Supplementary/Landcover/Auckland_1990.tif
- Supplementary/Landcover/Auckland_2015.tif
- Supplementary/Landcover/Bacolod_1990.tif
- Supplementary/Landcover/Bacolod_2015.tif
- Supplementary/Landcover/Baghdad_1990.tif
- Supplementary/Landcover/Baghdad_2015.tif
- Supplementary/Landcover/Baku_1990.tif
- Supplementary/Landcover/Baku_2015.tif
- Supplementary/Landcover/Bamako_1990.tif
- Supplementary/Landcover/Bamako_2015.tif
- Supplementary/Landcover/Bangkok_1990.tif
- Supplementary/Landcover/Bangkok_2015.tif
- Supplementary/Landcover/Beijing_Beijing_1990.tif
- Supplementary/Landcover/Beijing_Beijing_2015.tif
- Supplementary/Landcover/Beira_1990.tif
- Supplementary/Landcover/Beira_2015.tif
- Supplementary/Landcover/Belgaum_1990.tif
- Supplementary/Landcover/Belgaum_2015.tif
- Supplementary/Landcover/Belgrade_1990.tif
- Supplementary/Landcover/Belgrade_2015.tif
- Supplementary/Landcover/Belo_Horizonte_1990.tif
- Supplementary/Landcover/Belo_Horizonte_2015.tif
- Supplementary/Landcover/Berezniki_1990.tif
- Supplementary/Landcover/Berezniki_2015.tif
- Supplementary/Landcover/Berlin_1990.tif
- Supplementary/Landcover/Berlin_2015.tif
- Supplementary/Landcover/Bicheng_Chongqing_1990.tif
- Supplementary/Landcover/Bicheng_Chongqing_2015.tif
- Supplementary/Landcover/Bogota_1990.tif
- Supplementary/Landcover/Bogota_2015.tif
- Supplementary/Landcover/Budapest_1990.tif
- Supplementary/Landcover/Budapest_2015.tif
- Supplementary/Landcover/Buenos_Aires_1990.tif
- Supplementary/Landcover/Buenos_Aires_2015.tif
- Supplementary/Landcover/Bukhara_1990.tif
- Supplementary/Landcover/Bukhara_2015.tif
- Supplementary/Landcover/Busan_1990.tif
- Supplementary/Landcover/Busan_2015.tif
- Supplementary/Landcover/Cabimas_1990.tif
- Supplementary/Landcover/Cabimas_2015.tif
- Supplementary/Landcover/Cairo_1990.tif
- Supplementary/Landcover/Cairo_2015.tif
- Supplementary/Landcover/Caracas_1990.tif
- Supplementary/Landcover/Caracas_2015.tif
- Supplementary/Landcover/Cebu_City_1990.tif
- Supplementary/Landcover/Cebu_City_2015.tif
- Supplementary/Landcover/Changzhi_Hunan_1990.tif
- Supplementary/Landcover/Changzhi_Hunan_2015.tif
- Supplementary/Landcover/Changzhou_Jingsu_1990.tif
- Supplementary/Landcover/Changzhou_Jingsu_2015.tif
- Supplementary/Landcover/Chengdu_Sichuan_1990.tif
- Supplementary/Landcover/Chengdu_Sichuan_2015.tif
- Supplementary/Landcover/Chengguan_Guizhou_1990.tif
- Supplementary/Landcover/Chengguan_Guizhou_2015.tif
- Supplementary/Landcover/Cheonan_1990.tif
- Supplementary/Landcover/Cheonan_2015.tif
- Supplementary/Landcover/Chicago_1990.tif
- Supplementary/Landcover/Chicago_2015.tif
- Supplementary/Landcover/Cirebon_1990.tif
- Supplementary/Landcover/Cirebon_2015.tif
- Supplementary/Landcover/Cleveland_1990.tif
- Supplementary/Landcover/Cleveland_2015.tif
- Supplementary/Landcover/Cochabamba_1990.tif
- Supplementary/Landcover/Cochabamba_2015.tif
- Supplementary/Landcover/Coimbatore_1990.tif
- Supplementary/Landcover/Coimbatore_2015.tif
- Supplementary/Landcover/Cordoba_1990.tif
- Supplementary/Landcover/Cordoba_2015.tif
- Supplementary/Landcover/Culiacan_1990.tif
- Supplementary/Landcover/Culiacan_2015.tif
- Supplementary/Landcover/Curitiba_1990.tif
- Supplementary/Landcover/Curitiba_2015.tif
- Supplementary/Landcover/Dhaka_1990.tif
- Supplementary/Landcover/Dhaka_2015.tif
- Supplementary/Landcover/Dzerzhinsk_1990.tif
- Supplementary/Landcover/Dzerzhinsk_2015.tif
- Supplementary/Landcover/Florianopolis_1990.tif
- Supplementary/Landcover/Florianopolis_2015.tif
- Supplementary/Landcover/Fukuoka_1990.tif
- Supplementary/Landcover/Fukuoka_2015.tif
- Supplementary/Landcover/Gainesville_FL_1990.tif
- Supplementary/Landcover/Gainesville_FL_2015.tif
- Supplementary/Landcover/Gaoyou_Jiangsu_1990.tif
- Supplementary/Landcover/Gaoyou_Jiangsu_2015.tif
- Supplementary/Landcover/Gombe_1990.tif
- Supplementary/Landcover/Gombe_2015.tif
- Supplementary/Landcover/Gomel_1990.tif
- Supplementary/Landcover/Gomel_2015.tif
- Supplementary/Landcover/Gorgan_1990.tif
- Supplementary/Landcover/Gorgan_2015.tif
- Supplementary/Landcover/Guadalajara_1990.tif
- Supplementary/Landcover/Guadalajara_2015.tif
- Supplementary/Landcover/Guangzhou_Guangdong_1990.tif
- Supplementary/Landcover/Guangzhou_Guangdong_2015.tif
- Supplementary/Landcover/Guatemala_City_1990.tif
- Supplementary/Landcover/Guatemala_City_2015.tif
- Supplementary/Landcover/Guixi_Chongqing_1990.tif
- Supplementary/Landcover/Guixi_Chongqing_2015.tif
- Supplementary/Landcover/Gwangju_1990.tif
- Supplementary/Landcover/Gwangju_2015.tif
- Supplementary/Landcover/Haikou_Hainan_1990.tif
- Supplementary/Landcover/Haikou_Hainan_2015.tif
- Supplementary/Landcover/Halle_1990.tif
- Supplementary/Landcover/Halle_2015.tif
- Supplementary/Landcover/Hangzhou_Zhejiang_1990.tif
- Supplementary/Landcover/Hangzhou_Zhejiang_2015.tif
- Supplementary/Landcover/Ho_Chi_Minh_City_1990.tif
- Supplementary/Landcover/Ho_Chi_Minh_City_2015.tif
- Supplementary/Landcover/Holguin_1990.tif
- Supplementary/Landcover/Holguin_2015.tif
- Supplementary/Landcover/Hong_Kong_Hong_Kong_1990.tif
- Supplementary/Landcover/Hong_Kong_Hong_Kong_2015.tif
- Supplementary/Landcover/Houston_1990.tif
- Supplementary/Landcover/Houston_2015.tif
- Supplementary/Landcover/Hyderabad_1990.tif
- Supplementary/Landcover/Hyderabad_2015.tif
- Supplementary/Landcover/Ibadan_1990.tif
- Supplementary/Landcover/Ibadan_2015.tif
- Supplementary/Landcover/Ilheus_1990.tif
- Supplementary/Landcover/Ilheus_2015.tif
- Supplementary/Landcover/Ipoh_1990.tif
- Supplementary/Landcover/Ipoh_2015.tif
- Supplementary/Landcover/Istanbul_1990.tif
- Supplementary/Landcover/Istanbul_2015.tif
- Supplementary/Landcover/Jaipur_1990.tif
- Supplementary/Landcover/Jaipur_2015.tif
- Supplementary/Landcover/Jalna_1990.tif
- Supplementary/Landcover/Jalna_2015.tif
- Supplementary/Landcover/Jequie_1990.tif
- Supplementary/Landcover/Jequie_2015.tif
- Supplementary/Landcover/Jinan_Shandong_1990.tif
- Supplementary/Landcover/Jinan_Shandong_2015.tif
- Supplementary/Landcover/Jinju_1990.tif
- Supplementary/Landcover/Jinju_2015.tif
- Supplementary/Landcover/Johannesburg_1990.tif
- Supplementary/Landcover/Johannesburg_2015.tif
- Supplementary/Landcover/Kabul_1990.tif
- Supplementary/Landcover/Kabul_2015.tif
- Supplementary/Landcover/Kaiping_Guangdong_1990.tif
- Supplementary/Landcover/Kaiping_Guangdong_2015.tif
- Supplementary/Landcover/Kairouan_1990.tif
- Supplementary/Landcover/Kairouan_2015.tif
- Supplementary/Landcover/Kampala_1990.tif
- Supplementary/Landcover/Kampala_2015.tif
- Supplementary/Landcover/Kanpur_1990.tif
- Supplementary/Landcover/Kanpur_2015.tif
- Supplementary/Landcover/Karachi_1990.tif
- Supplementary/Landcover/Karachi_2015.tif
- Supplementary/Landcover/Kaunas_1990.tif
- Supplementary/Landcover/Kaunas_2015.tif
- Supplementary/Landcover/Kayseri_1990.tif
- Supplementary/Landcover/Kayseri_2015.tif
- Supplementary/Landcover/Khartoum_1990.tif
- Supplementary/Landcover/Khartoum_2015.tif
- Supplementary/Landcover/Kigali_1990.tif
- Supplementary/Landcover/Kigali_2015.tif
- Supplementary/Landcover/Killeen_1990.tif
- Supplementary/Landcover/Killeen_2015.tif
- Supplementary/Landcover/Kinshasa_1990.tif
- Supplementary/Landcover/Kinshasa_2015.tif
- Supplementary/Landcover/Kolkata_1990.tif
- Supplementary/Landcover/Kolkata_2015.tif
- Supplementary/Landcover/Kozhikode_1990.tif
- Supplementary/Landcover/Kozhikode_2015.tif
- Supplementary/Landcover/Lagos_1990.tif
- Supplementary/Landcover/Lagos_2015.tif
- Supplementary/Landcover/Lahore_1990.tif
- Supplementary/Landcover/Lahore_2015.tif
- Supplementary/Landcover/Lausanne_1990.tif
- Supplementary/Landcover/Lausanne_2015.tif
- Supplementary/Landcover/Le_Mans_1990.tif
- Supplementary/Landcover/Le_Mans_2015.tif
- Supplementary/Landcover/Leon_1990.tif
- Supplementary/Landcover/Leon_2015.tif
- Supplementary/Landcover/Leshan_Sichuan_1990.tif
- Supplementary/Landcover/Leshan_Sichuan_2015.tif
- Supplementary/Landcover/London_1990.tif
- Supplementary/Landcover/London_2015.tif
- Supplementary/Landcover/Los_Angeles_1990.tif
- Supplementary/Landcover/Los_Angeles_2015.tif
- Supplementary/Landcover/Luanda_1990.tif
- Supplementary/Landcover/Luanda_2015.tif
- Supplementary/Landcover/Lubumbashi_1990.tif
- Supplementary/Landcover/Lubumbashi_2015.tif
- Supplementary/Landcover/Madrid_1990.tif
- Supplementary/Landcover/Madrid_2015.tif
- Supplementary/Landcover/Malatya_1990.tif
- Supplementary/Landcover/Malatya_2015.tif
- Supplementary/Landcover/Malegaon_1990.tif
- Supplementary/Landcover/Malegaon_2015.tif
- Supplementary/Landcover/Manchester_1990.tif
- Supplementary/Landcover/Manchester_2015.tif
- Supplementary/Landcover/Manila_1990.tif
- Supplementary/Landcover/Manila_2015.tif
- Supplementary/Landcover/Marrakesh_1990.tif
- Supplementary/Landcover/Marrakesh_2015.tif
- Supplementary/Landcover/Medan_1990.tif
- Supplementary/Landcover/Medan_2015.tif
- Supplementary/Landcover/Mexico_City_1990.tif
- Supplementary/Landcover/Mexico_City_2015.tif
- Supplementary/Landcover/Milan_1990.tif
- Supplementary/Landcover/Milan_2015.tif
- Supplementary/Landcover/Minneapolis_1990.tif
- Supplementary/Landcover/Minneapolis_2015.tif
- Supplementary/Landcover/Modesto_1990.tif
- Supplementary/Landcover/Modesto_2015.tif
- Supplementary/Landcover/Montreal_1990.tif
- Supplementary/Landcover/Montreal_2015.tif
- Supplementary/Landcover/Moscow_1990.tif
- Supplementary/Landcover/Moscow_2015.tif
- Supplementary/Landcover/Mumbai_1990.tif
- Supplementary/Landcover/Mumbai_2015.tif
- Supplementary/Landcover/Myeik_1990.tif
- Supplementary/Landcover/Myeik_2015.tif
- Supplementary/Landcover/Nakuru_1990.tif
- Supplementary/Landcover/Nakuru_2015.tif
- Supplementary/Landcover/Ndola_1990.tif
- Supplementary/Landcover/Ndola_2015.tif
- Supplementary/Landcover/New_York_1990.tif
- Supplementary/Landcover/New_York_2015.tif
- Supplementary/Landcover/Nikolaev_1990.tif
- Supplementary/Landcover/Nikolaev_2015.tif
- Supplementary/Landcover/Okayama_1990.tif
- Supplementary/Landcover/Okayama_2015.tif
- Supplementary/Landcover/Oldenburg_1990.tif
- Supplementary/Landcover/Oldenburg_2015.tif
- Supplementary/Landcover/Osaka_1990.tif
- Supplementary/Landcover/Osaka_2015.tif
- Supplementary/Landcover/Oyo_1990.tif
- Supplementary/Landcover/Oyo_2015.tif
- Supplementary/Landcover/Palembang_1990.tif
- Supplementary/Landcover/Palembang_2015.tif
- Supplementary/Landcover/Palermo_1990.tif
- Supplementary/Landcover/Palermo_2015.tif
- Supplementary/Landcover/Palmas_1990.tif
- Supplementary/Landcover/Palmas_2015.tif
- Supplementary/Landcover/Parbhani_1990.tif
- Supplementary/Landcover/Parbhani_2015.tif
- Supplementary/Landcover/Parepare_1990.tif
- Supplementary/Landcover/Parepare_2015.tif
- Supplementary/Landcover/Paris_1990.tif
- Supplementary/Landcover/Paris_2015.tif
- Supplementary/Landcover/Pematangsiantar_1990.tif
- Supplementary/Landcover/Pematangsiantar_2015.tif
- Supplementary/Landcover/Philadelphia_1990.tif
- Supplementary/Landcover/Philadelphia_2015.tif
- Supplementary/Landcover/Pingxiang_Jiangxi_1990.tif
- Supplementary/Landcover/Pingxiang_Jiangxi_2015.tif
- Supplementary/Landcover/Pokhara_1990.tif
- Supplementary/Landcover/Pokhara_2015.tif
- Supplementary/Landcover/Port_Elizabeth_1990.tif
- Supplementary/Landcover/Port_Elizabeth_2015.tif
- Supplementary/Landcover/Portland_OR_1990.tif
- Supplementary/Landcover/Portland_OR_2015.tif
- Supplementary/Landcover/Pune_1990.tif
- Supplementary/Landcover/Pune_2015.tif
- Supplementary/Landcover/Pyongyang_1990.tif
- Supplementary/Landcover/Pyongyang_2015.tif
- Supplementary/Landcover/Qingdao_Shandong_1990.tif
- Supplementary/Landcover/Qingdao_Shandong_2015.tif
- Supplementary/Landcover/Qom_1990.tif
- Supplementary/Landcover/Qom_2015.tif
- Supplementary/Landcover/Quito_1990.tif
- Supplementary/Landcover/Quito_2015.tif
- Supplementary/Landcover/Raleigh_1990.tif
- Supplementary/Landcover/Raleigh_2015.tif
- Supplementary/Landcover/Reynosa_1990.tif
- Supplementary/Landcover/Reynosa_2015.tif
- Supplementary/Landcover/Ribeirao_Preto_1990.tif
- Supplementary/Landcover/Ribeirao_Preto_2015.tif
- Supplementary/Landcover/Riyadh_1990.tif
[truncated: 98 more entries]
