# Supplementary material for: Urban form datasets of 194 cities delineated based on the contiguous urban fabric for 1990 and 2015
Source: Data Brief. 2020 Oct 6;33:106369. doi: 10.1016/j.dib.2020.106369 (PMC7569292; doi:10.1016/j.dib.2020.106369)
Supplement: Supplementary file 1 [file mmc1.zip › Supplementary/Cities_centroids.shp.xml]

<?xml version="1.0" encoding="UTF-8"?>
<metadata xml:lang="en"><Esri><CreaDate>20200424</CreaDate><CreaTime>20420500</CreaTime><ArcGISFormat>1.0</ArcGISFormat><SyncOnce>TRUE</SyncOnce><DataProperties><lineage><Process ToolSource="c:\program files (x86)\arcgis\desktop10.5\ArcToolbox\Toolboxes\Data Management Tools.tbx\DeleteField" Date="20200227" Time="115319">DeleteField cities City_1;Country_1;Date_T2;Date_T3;urbarea_T2;urbarea_T3;Pop_T2;Pop_T3;Country_Co;GDP_percap;GDP_perc_1</Process></lineage></DataProperties></Esri></metadata>
